# Supplementary material for: The (un)likelihood of clock-driven lateral root priming; a modeling exploration
Source: Plant Cell. 2026 Jul 14;38(7):koag213. doi: 10.1093/plcell/koag213 (PMC13421895; doi:10.1093/plcell/koag213)
Supplement: koag213_Supplementary_Data [file koag213_supplementary_data.zip]

Archive with 12 entries (12 files):
- SupplementaryTable1.pdf
- SupplementaryTable2.docx
- SupplementaryTable3.docx
- SupplementaryTable4.pdf
- SupplementaryTable5.pdf
- Supplementary_legends.docx
- SupplFig1_new.pdf
- SupplFig2_new.pdf
- SupplFig3_new.pdf
- SupplFig4_new.pdf
- SupplFig5_new.pdf
- SupplFig6_new.pdf
